# Supplementary material for: Transcriptome analysis of Auricularia fibrillifera fruit-body responses to drought stress and rehydration
Source: BMC Genomics. 2022 Jan 15;23:58. doi: 10.1186/s12864-021-08284-9 (PMC8760723; doi:10.1186/s12864-021-08284-9)
Supplement: Supplementary file 1 — Additional file 1. [file 12864_2021_8284_MOESM1_ESM.zip]

Archive with 4 entries (3 files):
- Figure S. file/Fig.S1.docx
- Figure S. file/Fig.S2.docx
- Figure S. file/Fig.S3.docx
- Figure S. file/
