# Supplementary material for: Transcriptome analysis of Auricularia fibrillifera fruit-body responses to drought stress and rehydration
Source: BMC Genomics. 2022 Jan 15;23:58. doi: 10.1186/s12864-021-08284-9 (PMC8760723; doi:10.1186/s12864-021-08284-9)
Supplement: Supplementary file 2 — Additional file 2. [file 12864_2021_8284_MOESM2_ESM.zip]

Archive with 7 entries (6 files):
- Table S/Table S1.docx
- Table S/Table S2.docx
- Table S/Table S3.docx
- Table S/Table S4.docx
- Table S/Table S5.docx
- Table S/~$ble S3.docx
- Table S/
